# Supplementary material for: Bioclimatic Zoning and Climate Change Impacts on Dairy Cattle in Maranhão, Brazil
Source: Animals (Basel). 2025 Jun 3;15(11):1646. doi: 10.3390/ani15111646 (PMC12153783; doi:10.3390/ani15111646)
Supplement: Supplementary file 1 [file animals-15-01646-s001.zip]

Archive with 1 entries (1 files):
- animals-3590865-supplementary.pdf
